# Supplementary material for: Screening of Leafy Vegetable Varieties with Low Lead and Cadmium Accumulation Based on Foliar Uptake
Source: Life (Basel). 2022 Feb 24;12(3):339. doi: 10.3390/life12030339 (PMC8955535; doi:10.3390/life12030339)
Supplement: Supplementary file 1 [file life-12-00339-s001.zip]

Archive with 1 entries (1 files):
- life-1560198-supplementary.pdf
